# Supplementary material for: ves1α genes expression is the major determinant of Babesia bovis-infected erythrocytes cytoadhesion to endothelial cells
Source: PLoS Pathog. 2025 Apr 28;21(4):e1012583. doi: 10.1371/journal.ppat.1012583 (PMC12064010; doi:10.1371/journal.ppat.1012583)
Supplement: S1 Table — (XLSX) [file ppat.1012583.s005.xlsx]

## Sheet: Sheet1
Upregulated	C1_PE	C2_PE	C3_PE	C5_PE	A(high)	B(Low)	Fold change (A/B)	log2foldChange(A/B)	pval	padj	annotation	GO
BBOV_IV010110	611	177	907	268	653.444	248.721	2.62722	1.39354	3.88328e-19	6.8404e-16	clathrin+coat+adaptor+subunit%2C+putative	GO:0032313,GO:0005622,GO:0005097
BBOV_III006670	97	23	147	53	104.863	40.012	2.62078	1.39	0.000108001	0.00704606	hypothetical+protein	GO:0005634,GO:0003676,GO:0003677,GO:0004386,GO:0005524
BBOV_II006160	271	77	375	124	279.628	111.338	2.51153	1.32857	1.15417e-09	5.08268e-07	guanylate+kinase%2C+putative	GO:0055085
BBOV_III004600	207	46	271	116	207.82	84.2562	2.46653	1.30248	9.72362e-07	0.000175222	hypothetical+protein	GO:0005515
BBOV_II005480	3865	1298	5645	2041	4098.96	1855.98	2.20852	1.14308	3.6795e-31	1.29629e-27	hypothetical+protein	GO:0006457,GO:0044267,GO:0005524,GO:0051082
BBOV_II000540	435	157	674	256	475.781	228.354	2.08352	1.05902	3.02639e-10	1.52314e-07	hypothetical+protein	GO:0003676
BBOV_III001730	106	36	145	60	108.747	52.9115	2.05527	1.03933	0.00127113	0.0421268	hypothetical+protein
BBOV_II002160	125	45	188	75	134.597	66.1393	2.03505	1.02506	0.000376398	0.0180473	HORMA+domain+containing+protein	GO:0008537
Downregulated
BBOV_II005870	355	336	552	690	389.011	548.861	0.708762	-0.496628	0.000821647	0.0318095	hypothetical+protein	GO:0031072
BBOV_II002460	499	481	671	855	507.6	729.528	0.695792	-0.523272	0.000191244	0.0113876	TBC+domain+containing+protein	GO:0008152
BBOV_I001990	304	294	434	568	318.662	465.122	0.685115	-0.545581	0.000651417	0.0269993	hypothetical+protein	GO:0016884
BBOV_II003290	225	256	341	429	243.246	377.247	0.644791	-0.633096	0.000689785	0.0279323	WD+domain%2C+G-beta+repeat+containing+protein	GO:0006163,GO:0004385,GO:0005515
BBOV_II001050	229	255	319	433	237.082	378.175	0.626911	-0.673667	0.000238865	0.0129465	hypothetical+protein	GO:0003676,GO:0008270
BBOV_I003480	179	198	223	359	175.47	303.287	0.578562	-0.789457	5.371e-05	0.00450524	hypothetical+protein
BBOV_I000070	92	145	164	280	108.642	229.34	0.473719	-1.0779	3.84675e-06	0.000515645	variant+erythrocyte+surface+antigen-1%2C+alpha+subunit
BBOV_III011940	96	121	2	267	50.1576	205.492	0.244085	-2.03455	0.000382394	0.0180473	variant+erythrocyte+surface+antigen-1%2C+alpha+subunit	GO:0006810,GO:0006886,GO:0016192,GO:0030131,GO:0005515
BBOV_III003100	12	28	3	41	7.29745	38.755	0.188297	-2.40892	0.00010181	0.00686844	variant+erythrocyte+surface+antigen-1%2C+alpha+subunit	GO:0006355,GO:0003700
