# Supplementary material for: ves1α genes expression is the major determinant of Babesia bovis-infected erythrocytes cytoadhesion to endothelial cells
Source: PLoS Pathog. 2025 Apr 28;21(4):e1012583. doi: 10.1371/journal.ppat.1012583 (PMC12064010; doi:10.1371/journal.ppat.1012583)
Supplement: S2 Table — (XLSX) [file ppat.1012583.s006.xlsx]

## Sheet: Sheet1
Gene ID	C1_PE	C2_PE	C3_PE	C5_PE	A(high)	B(Low)	Fold change (A/B)	log2foldChange(A/B)	pval	padj	annotation
BBOV_III004280	13039	8047	17981	13791	13431	11987.7	1.1204	0.164008	0.0492294	0.388868	VEAP
BBOV_III006540	5	1	5	4	4.44207	2.4573	1.8077	0.854157	0.778351	1	SBP2t11
BBOV_I004210	91511	60880	123928	99586	93414.8	88683.2	1.05335	0.0749901	0.269083	0.808698	SBP3
