# Supplementary material for: ves1α genes expression is the major determinant of Babesia bovis-infected erythrocytes cytoadhesion to endothelial cells
Source: PLoS Pathog. 2025 Apr 28;21(4):e1012583. doi: 10.1371/journal.ppat.1012583 (PMC12064010; doi:10.1371/journal.ppat.1012583)
Supplement: S3 Table — (XLSX) [file ppat.1012583.s007.xlsx]

## Sheet: Sheet1
Primer	Sequence	Purpose
2A-hDHFR-BamHI-F-IF	GCAGCCCGGGGGATCCGgcggcggagagggcagaggaagtcttctaacatgcggtgacgtggaggagaatcccggcatggttggttcgctaaactg	Amplification of hDHFR
hDHFR-R-IF	ttaatcattcttctcatatac
Bbef-1a3NR-F-IF	gagaagaatgattaaatcaatgcgctgtcatggcatattaac	Amplification of B. bovis ef-1 alpha 3' NR
Bbef-1a3NR-BamHI-R-IF	TAGAACTAGTGGATCCctacaccctcacttgtgacatgac
Bbef-1IG2-HindIII-F-IF	CGGTATCGATAAGCTTcacgtaataaatgagataaataag	Amplification of B. bovis ef-1 alpha IG B
Bbef-1IG2-HindIII-R-IF	ATTCGATATCAAGCTTtttcgtaaagttgcaataaattatc
Bbves1alpha-SmaI-F-IF	GAATTCCTGCAGCCCGGGATGGCTGGGAGTAGTGCTTTCACG	Amplification of B. bovis ves1 alpha
Bbves1alpha-R2	GGTGTTCACCACCCCTTAACC
Linker-GFP-F-IF	GGGGTGGTGAACACCAGTGGCAATGTATGTGGTATAAGGTGATGACGGGACGCAAAGGAATGGAACTGGTGGAGTATTTTGGTAGAAAATCTGGAGGCGGTGGGTCAGGT	Amplification of gfp
GFP-SmaI-R-IF	gccgcCGGATCCCCCGGGcttgtacagctcgtccatgccgag
Bbef-1a-seqF1	cttttgtcatgaaaaactgc	5' rec
GFP-seqR	cttcagggtcagcttgccgtagg
GFP-seqF	gaccccaacgagaagcgcgatc	3' rec
Bbef1-a2KO-3GI-R	cttcctcattaggtggtgacctg
Bbves1alpha-C1-qRTPCR-F	CTCAATGGGAAACTTTCAGAGCTTC	qRT-PCR
Bbves1alpha-C1-qRTPCR-R	CTCCAGTGCCACCTTCACCTTCCC
Bbves1alpha-C3-qRTPCR-F	CTGATGGATGGTATGGGTGGGCTG
Bbves1alpha-C3-qRTPCR-R	ACCCGTTGCCGTATCTAGTTTCCC
Bbves1alpha-C2-qRTPCR-F	GGGCTGAATGGAAAACTAGGGGCG
Bbves1alpha-C2-qRTPCR-R	GGGATCATACTGTTTTTCTTTCCC
Bbves1alpha-C5-qRTPCR-F	GGGAAGGTGGATACCGAACTAGAA
Bbves1alpha-C5-qRTPCR-R	GATCGAAATCGTTTTTACCATTTG
Bbves1beta-qRTPCR-F2	CAGCAGTATGGCCAGTTGAGTC
Bbves1beta-qRTPCR-R2	CCCATCACTAGCACAACTAATCC
Bbmet-tRNA-F	GGTACCGATGAGCATGGACT	qRT-PCR internal control
Bbmet-tRNA-R	GACGTGGCTCCGTAGTTCTC
BbAct5-XhoI-F-IF	CGGGCCCCCCCTCGAGCTTATCAAGCAAATTGCGCTAC	Amplification of B. bovis actin 5' NR
BbAct5-R-IF	ATTCGATATCAAGCTTTTTGTCAAAAGCTATTTCTGTAG
Bbves1beta-F-IF	GAATTCCTGCAGCCCGGGATGTCTAAGATCTGGCCTTACTC	Amplification of B. bovis ves1 beta
Bbves1beta-R-IF	CCTCCCGCCAAAAAACTCCAATATACC
Linker-mCh-F-IF	TTTTTTGGCGGGAGGTCTGGAGGCGGTGGGTCAGGTGGC	Amplification of mCherry
mCherry-R-IF	CTACTTGTACAGCTCGTCCATG
BbTPx3-F-IF	GAGCTGTACAAGTAGATAAAACAAATTACATCAGTAAATG	Amplification of B. bovis tpx-1 3' NR
BbTPx3-XhoI-R-IF	TACCGTCGACCTCGAGAGGCATTAACGAAAACGTTGA
BbefIG2-SalI-F-IF	GCCTCTCGAGGTCGACCACGTAATAAATGAGATAAATAAG	Amplification of B. bovis ef-1 alpha IG B
BbefIG2-R-IF	TTTCGTAAAGTTGCAATAAATTAT
BSD-F-IF	TGCAACTTTACGAAAATGGCCAAGCCTTTGTCTCAAGAAG	Amplification of bsd
BSD-R-IF	TTATAAACGCATCTCATCCTGCAG
BbRAP3-F-IF	GAGATGCGTTTATAAGATGAGATGCGTTTATAATGGCAC	Amplification of B. bovis rap 3' NR
BbRAP3-SaII-R-IF	TATCGATACCGTCGACCCTACGAACGATATGTCAAAGAG
