# Supplementary material for: ves1α genes expression is the major determinant of Babesia bovis-infected erythrocytes cytoadhesion to endothelial cells
Source: PLoS Pathog. 2025 Apr 28;21(4):e1012583. doi: 10.1371/journal.ppat.1012583 (PMC12064010; doi:10.1371/journal.ppat.1012583)
Supplement: S1 Data — (XLSX) [file ppat.1012583.s008.xlsx]

## Sheet: Fig 1A
	Fig 1A. Selection of B. bovis for binding to BBECs.
	Data used for Fig 1A.
	The number of bound iRBCs per 100 BBECs was counted
		Original	Cytoadherent	C1	C2	C3	C5
	#1	0	59	129.5	4.7	116	4
	#2	0	75.9	115.1	12.6	125.4	11.4
	#3	1.6	145.9	85.5	22.9	160.2	22.2

## Sheet: Fig 2
	Fig 2. Quantitative reverse transcription PCR (qRT-PCR) of ves1α and ves1β.
	Data used for Fig 2.
	Absolute transcript levels of ves1α and ves1β in each cytoadherent parasite clone were quantified using qRT-PCR.
	C1-ves1α
		C1	C3	C2	C5
	#1	20.8236	0.026001	0.046884	0.032679
	#2	21.4273	0.028212	0.044481	0.031718
	#3	19.5745	0.025155	0.04207	0.029201
	C2-ves1α
		C1	C3	C2	C5
	#1	0.003489	0.00093	6.00421	0.001118
	#2	0.003442	0.000837	5.87073	0.001183
	#3	0.004378	0.000809	5.93568	0.001716
	C3-ves1α
		C1	C3	C2	C5
	#1	0.269012	11.4609	0.080283	0.022979
	#2	0.278715	11.4956	0.08059	0.020835
	#3	0.308595	10.9669	0.074505	0.021914
	C5-ves1α
		C1	C3	C2	C5
	#1	0.539205	0.045441	0.038606	5.05412
	#2	0.554945	0.050154	0.039603	4.85961
	#3	0.539665	0.042059	0.037498	4.89608
	ves1β
		C1	C3	C2	C5
	#1	4.32999	6.83709	5.88079	6.21937
	#2	4.05401	6.88926	5.90193	6.18872
	#3	4.08604	5.90595	5.87117	6.33083

## Sheet: Fig 3C
	Fig 3C. Cytoadhesion assay of ves1α-gfp-hdhfr-expressing parasite clones and WT parasites.
	Data used for Fig 3C.
	The number of bound iRBCs per 100 BBECs was counted
		C3	C2	C5	α3-Tg1	α3-Tg2	α5-Tg1	α5-Tg2
	#1	104.621	8.94416	21.21	81.7959	62.0642	51.4785	101.323
	#2	62.7112	6.43684	21.247	82.3229	68.1995	36.8493	36.6375
	#3	107.4	6.5	28.9763	97.3098	150.6	38.7869	84.9432

## Sheet: Fig 4C
	Fig 4C. Cytoadhesion assay of ves1β-mCherry-bsd-expressing parasites and WT uncloned cytoadherent line.
	Data used for Fig 4C.
	The number of bound iRBCs per 100 BBECs was counted
		Cytoadherent	C2	β3-Tg1	β5-Tg1
	#1	107	8.2	11.1	5
	#2	220.7	2	0.2	0
	#3	77.8	7.3	4	1.8

## Sheet: Fig 6
	Fig 6. Pie chart of expressing ves genes in the cytoadherent clones.
	Data used for Fig 6.
	RNA-seq reads from C1, C2, C3, and C5 were mapped on the corresponding genome
	c1	reads		c2	reads		c3	reads		c5	reads
	BBOV_IV012130	108		BBOV_IV012130	59		BBOV_IV012130	119		BBOV_IV012130	756
	BBOV_I005925	337		BBOV_I005925	274		BBOV_I005925	575		BBOV_I005925	836
	BBOV_I005895	51		BBOV_III003110	100		BBOV_III003110	223		BBOV_I005895	45
	BBOV_III003110	247		BBOV_III000040	34		BBOV_III000040	66		BBOV_III003110	241
	BBOV_III000040	21138		BBOV_IV007940	1		BBOV_I005935	4575		BBOV_III000040	81
	BBOV_IV007940	3		BBOV_III000100	5		BBOV_IV007940	6		BBOV_I005935	23421
	BBOV_III000100	31		BBOV_III000700	12		BBOV_III000100	27		BBOV_IV007940	4
	BBOV_III000700	29		BBOV_I001440	30		BBOV_I001440	48		BBOV_III000100	28
	BBOV_I001440	60156		BBOV_III001150	887		BBOV_III001150	31		BBOV_III000700	19
	BBOV_III001150	676		BBOV_II004190	112		BBOV_II004190	132		BBOV_I001440	98
	BBOV_II004190	189		BBOV_III006920	8315		BBOV_III006920	14258		BBOV_III001150	970
	BBOV_III006920	11040		BBOV_IV006410	97		BBOV_IV006410	46		BBOV_II004190	365
	BBOV_IV006410	21		BBOV_IV007990	20		BBOV_II002270	336		BBOV_III006920	14755
	BBOV_IV007990	54		BBOV_III001270	19		BBOV_IV007990	115		BBOV_IV006410	311
	BBOV_III001270	17		BBOV_I004520	34		BBOV_I005110	112		BBOV_II002270	1282
	BBOV_I004520	47		BBOV_I005110	44		BBOV_II007830	19		BBOV_IV007990	41
	BBOV_I005110	53		BBOV_II007830	1		BBOV_IV001510	1478		BBOV_III001270	5
	BBOV_I005805	4596		BBOV_IV001510	548		BBOV_III007700	97365		BBOV_I005110	276
	BBOV_II007830	13		BBOV_II000380	24		BBOV_IV005640	7		BBOV_I005805	23
	BBOV_IV001510	1023		BBOV_IV001490	6		BBOV_III007140	7306		BBOV_II007830	5
	BBOV_II000380	47		BBOV_III007700	46813		BBOV_I000010	667		BBOV_IV001510	1089
	BBOV_IV001490	25		BBOV_IV005640	7		BBOV_I000050	613		BBOV_III007700	31
	BBOV_III007700	29		BBOV_III007140	1938		BBOV_III000090	10		BBOV_IV005640	3
	BBOV_IV005640	5		BBOV_I000010	3		BBOV_II001370	545		BBOV_III007140	3655
	BBOV_III007140	2929		BBOV_I000050	258		BBOV_III007690	6		BBOV_I000010	876
	BBOV_I000010	1		BBOV_III000090	1		BBOV_II000370	78		BBOV_I000050	444
	BBOV_I000050	462		BBOV_II001370	604		BBOV_I001140	31		BBOV_III000090	8
	BBOV_III000090	6		BBOV_III007690	38		BBOV_I001410	21		BBOV_II001370	2419
	BBOV_II001370	968		BBOV_II000370	25		BBOV_III003100	3096		BBOV_I001140	50
	BBOV_II000370	78		BBOV_I001140	29		BBOV_I003870	3		BBOV_I001410	29
	BBOV_I001140	40		BBOV_I001410	6		BBOV_I001320	12		BBOV_III003100	7898
	BBOV_I001410	14		BBOV_III003100	3918		BBOV_II000910	23		BBOV_I003870	3
	BBOV_III003100	4736		BBOV_I003870	5		BBOV_IV006380	19		BBOV_I001320	7
	BBOV_I003870	3		BBOV_I001320	4		BBOV_I003900	58		BBOV_IV006380	23
	BBOV_I001320	6		BBOV_IV006380	10		BBOV_III007720	143397		BBOV_I003900	87
	BBOV_IV006380	20		BBOV_I003900	33		BBOV_I005915	63		BBOV_III007720	23
	BBOV_I003900	64		BBOV_III007720	19		BBOV_II000100	107		BBOV_I005915	6906
	BBOV_III007720	529		BBOV_I005915	30		BBOV_I003830	41		BBOV_III002370	156
	BBOV_I005915	36		BBOV_III002370	79		BBOV_III007110	3678		BBOV_II000100	464
	BBOV_III002370	119		BBOV_II000100	10		BBOV_IV000060	17		BBOV_I003830	43
	BBOV_II000100	143		BBOV_I003830	16		BBOV_I005885	747		BBOV_II002300	21
	BBOV_I003830	35		BBOV_II002300	10		BBOV_I005865	10		BBOV_III007110	6537
	BBOV_II002300	19		BBOV_III007110	3775		BBOV_IV005660	43		BBOV_IV000060	11
	BBOV_III007110	2326		BBOV_IV000060	8		BBOV_II007810	36		BBOV_I005825	25
	BBOV_IV000060	20		BBOV_I005825	508		BBOV_IV007910	70		BBOV_I005865	15
	BBOV_I005825	765		BBOV_I005865	1		BBOV_I005140	12		BBOV_IV005660	21
	BBOV_I005865	24		BBOV_IV005660	10		BBOV_III011950	31		BBOV_II007810	856
	BBOV_IV005660	22		BBOV_II007810	1		BBOV_II006780	85		BBOV_IV007910	67
	BBOV_II007810	22		BBOV_IV007910	6294		BBOV_III003090	40		BBOV_I005140	21
	BBOV_IV007910	5410		BBOV_III011950	2279		BBOV_I005190	1331		BBOV_III011950	42
	BBOV_III011950	1882		BBOV_II006780	63		BBOV_I005180	506		BBOV_II006780	339
	BBOV_II006780	97		BBOV_III003090	16		BBOV_II004110	5		BBOV_III003090	66
	BBOV_III003090	51		BBOV_I005190	565		BBOV_II006820	1001		BBOV_I005190	1102
	BBOV_I005190	1016		BBOV_I005180	29		BBOV_II000030	6		BBOV_I005180	2517
	BBOV_I005180	162		BBOV_II004110	0		BBOV_II001410	2374		BBOV_II004110	10
	BBOV_II004110	9		BBOV_II006820	83		BBOV_I005875	68		BBOV_II006820	2654
	BBOV_II006820	164		BBOV_II000030	35		BBOV_III002310	7358		BBOV_II000030	15
	BBOV_II000030	8		BBOV_II001410	1270		BBOV_IV000350	2		BBOV_II001410	3854
	BBOV_II001410	1265		BBOV_I005875	45		BBOV_II004170	19		BBOV_I005875	61
	BBOV_I005875	78		BBOV_III007730	15676		BBOV_IV002850	121		BBOV_III002310	37
	BBOV_III007730	167		BBOV_III002310	25		BBOV_III001300	12547		BBOV_IV000350	1
	BBOV_III002310	30		BBOV_IV000350	0		BBOV_II000945	929		BBOV_II004170	12
	BBOV_IV000350	1		BBOV_II004170	10		BBOV_IV002840	43		BBOV_IV002850	94
	BBOV_II004170	22		BBOV_IV002850	82		BBOV_III001220	1		BBOV_III001300	3376
	BBOV_IV002850	101		BBOV_II000945	392		BBOV_IV002860	48		BBOV_II000945	1047
	BBOV_II000945	757		BBOV_IV002840	20		BBOV_I005160	45		BBOV_IV002840	406
	BBOV_IV002840	49		BBOV_III001220	8		BBOV_II002310	11		BBOV_III001220	4
	BBOV_III001220	8		BBOV_IV002860	33		BBOV_III001295	15		BBOV_IV002860	224
	BBOV_IV002860	67		BBOV_I005160	13		BBOV_III002330	8298		BBOV_I005160	34
	BBOV_I005160	32		BBOV_I005955	60434		BBOV_II006790	913		BBOV_I005955	211
	BBOV_I005955	47536		BBOV_II002310	8		BBOV_I005120	529		BBOV_II002310	4
	BBOV_II002310	4		BBOV_III001295	4		BBOV_II001400	5516		BBOV_III001295	17
	BBOV_III001295	26		BBOV_II006790	43		BBOV_III000670	2		BBOV_II006790	1277
	BBOV_II006790	133		BBOV_I005120	203		BBOV_II000900	23		BBOV_I005120	1088
	BBOV_I005120	5		BBOV_II001400	15813		BBOV_I005905	4621		BBOV_II001400	1577
	BBOV_II001400	1558		BBOV_III000670	0		BBOV_II000940	7605		BBOV_III000670	7
	BBOV_III000670	2		BBOV_II000900	11		BBOV_II000110	1299		BBOV_II000900	18
	BBOV_II000900	25		BBOV_I005905	4894		BBOV_II000390	17		BBOV_I005905	6429
	BBOV_I005905	4106		BBOV_II000940	3969		BBOV_III000015	15		BBOV_II000940	7103
	BBOV_II000940	5432		BBOV_II000110	667		BBOV_I005815	54		BBOV_II000110	151
	BBOV_II000110	1329		BBOV_II000390	9		BBOV_II000920	39		BBOV_III000015	10
	BBOV_II000390	22		BBOV_III000015	12		BBOV_III000710	33		BBOV_I005815	172
	BBOV_III000015	24		BBOV_I005815	45		BBOV_III001280	34		BBOV_II000920	143
	BBOV_I005815	1688		BBOV_II000920	16		BBOV_I005945	14		BBOV_III000710	27
	BBOV_II000920	42		BBOV_III000710	29		BBOV_III011940	204		BBOV_III001280	3
	BBOV_III000710	30		BBOV_III001280	9		BBOV_IV005670	7114		BBOV_III006070	5320
	BBOV_III001280	27		BBOV_III006070	2201		BBOV_III011970	86		BBOV_I005945	26
	BBOV_III006070	1596		BBOV_I005945	15		BBOV_IV006400	27		BBOV_III011940	89
	BBOV_I005945	39388		BBOV_III011940	53		BBOV_IV007980	24		BBOV_IV005670	8523
	BBOV_III011940	117		BBOV_IV005670	3568		BBOV_III001160	3		BBOV_III011970	83
	BBOV_IV005670	3176		BBOV_III011970	53		BBOV_II006830	280		BBOV_II000040	44765
	BBOV_III011970	453		BBOV_II000040	295		BBOV_IV000030	4		BBOV_IV006400	30
	BBOV_IV006400	24		BBOV_IV006400	9		BBOV_I001340	2		BBOV_IV007980	257
	BBOV_IV007980	69		BBOV_IV007980	45		BBOV_II002260	5476		BBOV_III001160	1
	BBOV_III001160	1		BBOV_III001160	3		BBOV_II004130	51		BBOV_II006830	2044
	BBOV_II006830	85		BBOV_IV000030	3		BBOV_IV001500	808		BBOV_IV000030	6
	BBOV_IV000030	6		BBOV_I001430	784		BBOV_IV002830	22		BBOV_II002260	1014
	BBOV_I001430	251		BBOV_I001340	0		BBOV_III002320	18		BBOV_II004130	361
	BBOV_I001340	0		BBOV_II002260	114		BBOV_III006080	12		BBOV_IV001500	35
	BBOV_II002260	102		BBOV_II004130	40		BBOV_I000060	9		BBOV_IV002830	13
	BBOV_II004130	54		BBOV_IV001500	48		BBOV_I000030	25		BBOV_III002320	107
	BBOV_IV001500	599		BBOV_IV002830	6		BBOV_IV007950	112		BBOV_III006080	118
	BBOV_IV002830	30		BBOV_III002320	22		BBOV_I000020	45		BBOV_I000060	17
	BBOV_III002320	39		BBOV_III006080	10		BBOV_I004510	9826		BBOV_I000030	6
	BBOV_III006080	25		BBOV_I000060	1		BBOV_I001330	1305		BBOV_IV007950	91
	BBOV_I000060	8		BBOV_I000030	3		BBOV_I003840	27		BBOV_I000020	145
	BBOV_I000030	44		BBOV_IV007950	42		BBOV_II002320	55		BBOV_IV007920	1427
	BBOV_IV007950	101		BBOV_I000020	21		BBOV_III003060	4487		BBOV_I004510	19484
	BBOV_I000020	33		BBOV_I005835	261		BBOV_I001190	1		BBOV_I001330	58
	BBOV_I005835	266		BBOV_I004510	14					BBOV_I003840	45
	BBOV_I004510	19665		BBOV_I001330	1856					BBOV_III003060	3858
	BBOV_I001330	58		BBOV_I003840	21					BBOV_I001190	1
	BBOV_I003840	24		BBOV_II002320	129
	BBOV_II002320	303		BBOV_III003060	2201
	BBOV_III003060	3763		BBOV_I001190	15
	BBOV_I001190	3
	total reads	9780443		total reads	6385720		total reads	12668900		total reads	11371941

## Sheet: S4 Fig
	S4 Fig. Quantitative reverse transcription PCR (qRT-PCR) of ves1α.
	Data used for S4 Fig.
	Relative transcript levels of C2-ves1α were quantified using qRT-PCR.
		C2	C3	C5	α3-Tg1	α3-Tg2	α5-Tg1	α5-Tg2
	#1	0.42203	0.000820669	0.000579303	1.97126	2.20574	2.43977	2.24601
	#2	0.585034	0.000677907	0.00065615	2.16299	3.35463	0.814188	0.727182
	#3	0.506173	0.000680614	0.00185033	2.84225	2.91116	0.623502	0.578411
